# Supplementary material for: Vaccine Hesitancy Among Caregivers in China: Associations of Misinterpreted AEFI, Compensation Awareness, and Institutional Trust
Source: Vaccines (Basel). 2026 Jun 30;14(7):577. doi: 10.3390/vaccines14070577 (PMC13417089; doi:10.3390/vaccines14070577)
Supplement: Supplementary file 1 [file vaccines-14-00577-s001.zip]

Archive with 1 entries (1 files):
- vaccines-4387199-supplementary.pdf
